# Supplementary material for: Prevalence of HER3 Expression in Pancreatic Cancer Patients Treated With Systemic Chemotherapy
Source: Cancer Med. 2024 Dec 9;13(23):e70474. doi: 10.1002/cam4.70474 (PMC11626478; doi:10.1002/cam4.70474)
Supplement: Supplementary file 2 — Table S1. Clinical and therapeutic details and the outcome of patients included in the study. [file CAM4-13-e70474-s003.xlsx]

## Sheet: Supple Table S1
Patient	Age	Sex	Histopathologic classification	Disease stage at diagnosis	Tissue collection	Aim of chemotherapy	Best response	Pathological Tissue Response	HER3 status (after chemotherapy)	HER3 status (before chemotherapy)
P001	65	F	Adenocarcinoma	Locally advanced	Surgery	Palliative (1st line)	PR	PR	1+	N/A
P002	59	F	Adenocarcinoma	Locally advanced	Surgery	Palliative (1st line)	PR	PR	1+	N/A
P003	67	M	Adenocarcinoma	Locally advanced	Surgery	Palliative (1st line)	PR	PR	2+	N/A
P004	72	M	Adenocarcinoma	Locally advanced	Surgery	Palliative (1st line)	PR	PR	1+	N/A
P005	62	F	Adenocarcinoma	Locally advanced	Surgery	Palliative (1st line)	SD	SD	3+	N/A
P006	58	M	Adenocarcinoma	Locally advanced	Surgery	Palliative (1st line)	PR	PR	0	3+
P007	56	M	Adenocarcinoma	Locally advanced	Surgery	Palliative (1st line)	SD	SD	2+	N/A
P008	59	M	Adenocarcinoma	Locally advanced	Surgery	Palliative (1st line)	PR	PR	1+	N/A
P009	66	F	Adenocarcinoma	Locally advanced	Surgery	Palliative (1st line)	PR	PR	2+	N/A
P010	53	M	Adenocarcinoma	Locally advanced	Surgery	Palliative (1st line)	PR	PR	2+	N/A
P011	68	M	Adenocarcinoma	Locally advanced	Surgery	Palliative (1st line)	PR	PR	2+	N/A
P012	76	M	Adenocarcinoma	Locally advanced	Surgery	Palliative (1st line)	PR	PR	2+	N/A
P013	64	F	Adenocarcinoma	Locally advanced	Biopsy	Palliative (1st line)	SD	SD	3+	N/A
P014	66	M	Adenocarcinoma	Locally advanced	Surgery	Palliative (1st line)	SD	SD	3+	N/A
P015	75	M	Adenocarcinoma	Locally advanced	Surgery	Palliative (1st line)	SD	SD	1+	N/A
P016	76	M	Adenocarcinoma	Locally advanced	Surgery	Palliative (1st line)	PR	PR	3+	N/A
P017	82	M	Adenocarcinoma	Resectable	Surgery	Neoadjuvant	PR	PR	3+	N/A
P018	63	F	Adenocarcinoma	Metastatic	Biopsy	Palliative (1st line)	SD	SD	1+	N/A
P019	66	F	Anaplastic carcinoma	Resectable	Surgery	Neoadjuvant	SD	SD	1+	N/A
P020	63	F	Adenocarcinoma	Resectable	Surgery	Neoadjuvant	PR	PR	2+	3+
P021	57	M	Adenocarcinoma	Metastatic	Biopsy	Palliative (1st line)	SD	SD	1+	N/A
P022	68	M	Adenocarcinoma	Resectable	Surgery	Neoadjuvant	SD	SD	2+	N/A
P023	63	F	Adenocarcinoma	Resectable	Surgery	Neoadjuvant	PR	PR	1+	N/A
P024	78	F	Adenocarcinoma	Resectable	Surgery	Neoadjuvant	SD	SD	3+	N/A
P025	77	M	Adenocarcinoma	Resectable	Surgery	Neoadjuvant	SD	SD	3+	N/A
P026	61	F	Adenocarcinoma	Resectable	Surgery	Neoadjuvant	SD	SD	3+	N/A
P027	71	M	Adenocarcinoma	Metastatic	Biopsy	Palliative (1st line)	SD	SD	2+	N/A
P028	73	M	Adenocarcinoma	Resectable	Surgery	Neoadjuvant	PR	PR	2+	N/A
P029	74	F	Adenosquamous cell carcinoma	Locally advanced	Surgery	Palliative (1st line)	PR	PR	2+	1+
P030	58	M	Adenocarcinoma	Locally advanced	Surgery	Palliative (1st line)	PR	PR	1+	N/A
P031	79	F	Adenocarcinoma	Resectable	Surgery	Neoadjuvant	SD	SD	1+	N/A
P032	73	F	Adenocarcinoma	Resectable	Surgery	Neoadjuvant	SD	SD	3+	N/A
P033	68	F	Adenocarcinoma	Resectable	Surgery	Neoadjuvant	SD	SD	3+	N/A
P034	60	F	Adenocarcinoma	Resectable	Surgery	Neoadjuvant	SD	SD	2+	3+
P035	48	F	Adenocarcinoma	Resectable	Surgery	Neoadjuvant	SD	SD	3+	N/A
P036	75	M	Adenocarcinoma	Resectable	Surgery	Neoadjuvant	N/A	N/A	2+	N/A
P037	66	M	Adenocarcinoma	Metastatic	Biopsy	Palliative (2nd line)	SD	PD	1+	N/A
P038	58	M	Adenocarcinoma	Metastatic	Surgery	Palliative (3rd line)	PD	PD	1+	N/A
P039	59	F	Adenocarcinoma	Metastatic	Biopsy	Palliative (2nd line)	SD	SD	1+	N/A
P040	49	F	Acinar cell carcinoma	Metastatic	Biopsy	Palliative (3rd line)	PR	PD	2+	N/A
P041	69	M	Adenocarcinoma	Metastatic	Biopsy	Palliative (3rd line)	SD	SD	3+	3+
Clinical and therapeutic details and the outcome of patients included in the study
