# Supplementary material for: Prevalence of HER3 Expression in Pancreatic Cancer Patients Treated With Systemic Chemotherapy
Source: Cancer Med. 2024 Dec 9;13(23):e70474. doi: 10.1002/cam4.70474 (PMC11626478; doi:10.1002/cam4.70474)
Supplement: Supplementary file 3 — Table S2. [file CAM4-13-e70474-s001.xlsx]

## Sheet: Supple Table S2
Supplementary Table S2
HER3 expression by chemotherapy regimens.
* S-1 (n=2), pembrolizumab (n=1), trametinib (n=1), GEM (n=1)
	FOLFIRINOX N = 12	GEM+nab-PTX N = 5	GEM+S-1 N = 15	Chemoradiotherapy N = 4	Others* N = 5
HER3 High (IHC 2+/3+)	6 (50.0%)	5 (100.0%)	11 (73.3%)	1 (25.0%)	3 (60.0%)
HER3 Low (IHC 0/1+)	6 (50.0%)	0 (0.0%)	4 (26.7%)	3 (75.0%)	2 (40.0%)
